# Supplementary material for: Synthesis of Vitamin B3 through a Heterogeneous Photocatalytic Approach Using Metal-Free Carbon Nitride-Based Catalysts
Source: Molecules. 2022 Feb 15;27(4):1295. doi: 10.3390/molecules27041295 (PMC8878246; doi:10.3390/molecules27041295)
Supplement: Supplementary file 1 [file molecules-27-01295-s001.zip]

Archive with 1 entries (1 files):
- molecules-1576959-supplementary.pdf
